# Supplementary material for: Overconfidence is universal? Elicitation of Genuine Overconfidence (EGO) procedure reveals systematic differences across domain, task knowledge, and incentives in four populations
Source: PLoS One. 2018 Aug 30;13(8):e0202288. doi: 10.1371/journal.pone.0202288 (PMC6116975; doi:10.1371/journal.pone.0202288)
Supplement: S1 File — Contains Analytic Script for Overconfidence.html; Analytic Script for Overconfidence.ipynb; Overconfidence ConsentForm.pdf; Overconfidence_Supplementary.pdf. (ZIP) [file pone.0202288.s001.zip]

Archive with 4 entries (4 files):
- Analytic Script for Overconfidence.html
- Analytic Script for Overconfidence.ipynb
- Overconfidence ConsentForm.pdf
- Overconfidence_Supplementary.pdf
