# Supplementary material for: Overconfidence is universal? Elicitation of Genuine Overconfidence (EGO) procedure reveals systematic differences across domain, task knowledge, and incentives in four populations
Source: PLoS One. 2018 Aug 30;13(8):e0202288. doi: 10.1371/journal.pone.0202288 (PMC6116975; doi:10.1371/journal.pone.0202288)
Supplement: S1 File — Contains Analytic Script for Overconfidence.html; Analytic Script for Overconfidence.ipynb; Overconfidence ConsentForm.pdf; Overconfidence_Supplementary.pdf. (ZIP) [file pone.0202288.s001.zip › Analytic Script for Overconfidence.ipynb]

# %% [code]
library(tidyverse);
library(lmerTest);
library(MuMIn);
library(stargazer);

# %% [code]
dat <- read.csv("Overconfidence_complete_data.csv")
#Multiply overplacement by 10 so interpret as percent not decimal (e.g. 10% not 0.1)
dat$op <- (dat$dplacement - .5)*100
dat$true_op <- dat$decileoc2*100
dat$pop <- as.factor(dat$sample)
dat$pop <- relevel(dat$pop, ref = "Euro_Canadian")
dat$zsd <- scale(dat$sd, center=T, scale=T)
dat$zage <- scale(dat$age, scale=TRUE, center = TRUE)
dat$avgfalseunique <- (dat$falseuniquecooperative + dat$falseuniquecreative + 
                       dat$falseuniqueindependent + dat$falseuniqueathletic + 
                       dat$falseuniquehumor + dat$falseuniquegetsalong + 
                       dat$falseuniqueconsiderate + dat$falseuniquehardworking + 
                       dat$falseuniquedependable + dat$falseuniqueattractive)/10
length(unique(dat$pid))
table(dat$sample)

# %% [code]
dat.eurocan <- dat[dat$sample=="Euro_Canadian",]
dat.asiacan <- dat[dat$sample=="Asian_Canadian",]
dat.hk <- dat[dat$sample=="Hong_Kong",]
dat.jp <- dat[dat$sample=="Japan",]

# %% [markdown]
# Correlations

# %% [code]
dat.collapse <- dat %>%
select(pid, selfesteem, avgfalseunique, op, true_op, zsd) %>%
group_by(pid) %>%
summarise(selfesteem = mean(selfesteem), avgfalseunique = mean(avgfalseunique), 
op = mean(op), true_op = mean(true_op), zsd = mean(zsd))
glimpse(dat.collapse)
library("PerformanceAnalytics")
chart.Correlation(dat.collapse[c(2:6)], histogram=TRUE)

# %% [code]
dat.collapse <- dat %>%
select(pid, sample, selfesteem, avgfalseunique, op, true_op, zsd) %>%
group_by(pid, sample) %>%
summarise(selfesteem = mean(selfesteem), avgfalseunique = mean(avgfalseunique), 
op = mean(op), true_op = mean(true_op), zsd = mean(zsd))
glimpse(dat.collapse)
library("PerformanceAnalytics")
dat.collapse.eurocan <- dat.collapse[dat.collapse$sample=="Euro_Canadian",]
dat.collapse.asiacan <- dat.collapse[dat.collapse$sample=="Asian_Canadian",]
dat.collapse.hk <- dat.collapse[dat.collapse$sample=="Hong_Kong",]
dat.collapse.jp <- dat.collapse[dat.collapse$sample=="Japan",]
chart.Correlation(dat.collapse.eurocan[c(3:7)], histogram=TRUE)
chart.Correlation(dat.collapse.asiacan[c(3:7)], histogram=TRUE)
chart.Correlation(dat.collapse.hk[c(3:7)], histogram=TRUE)
chart.Correlation(dat.collapse.jp[c(3:7)], histogram=TRUE)

# %% [markdown]
# Overplacement

# %% [code]
model.ec <- lmer(op ~ math + after + money + (1 | pid), data = dat.eurocan)
model.ac <- lmer(op ~ math + after + money + (1 | pid), data = dat.asiacan)
model.hk <- lmer(op ~ math + after + money + (1 | pid), data = dat.hk)
model.jp <- lmer(op ~ math + after + money + (1 | pid), data = dat.jp)
model.all <- lmer(op ~ pop*(math + after + money) + (1 | pid), data = dat)
class(model.ec) <- "lmerMod"
class(model.ac) <- "lmerMod"
class(model.hk) <- "lmerMod"
class(model.jp) <- "lmerMod"
class(model.all) <- "lmerMod"
stargazer(model.ec, model.ac, model.hk, model.jp, model.all, type="text", ci=TRUE, digits=2,
          star.char = c("+", "*", "**", "***"),
          star.cutoffs = c(0.1, 0.05, 0.01, 0.001),
          notes = c("+ p<0.1; * p<0.05; ** p<0.01; *** p<0.001"), 
          notes.append = F)

# %% [code]
r.squaredGLMM(model.ec)
r.squaredGLMM(model.ac)
r.squaredGLMM(model.hk)
r.squaredGLMM(model.jp)
r.squaredGLMM(model.all)

# %% [markdown]
All populations are updating toward more accurate according to the traditional measure of overplacement. Does anyone seem more accurate?

# %% [markdown]
## Before vs After Empathy

# %% [code]
dat$before <- (dat$after + 1) %% 2 #Use modulo arithmetic to create a before variable
table(dat$before, dat$after)
dat.eurocan <- dat[dat$sample=="Euro_Canadian",]
dat.asiacan <- dat[dat$sample=="Asian_Canadian",]
dat.hk <- dat[dat$sample=="Hong_Kong",]
dat.jp <- dat[dat$sample=="Japan",]

# %% [code]
model.ec <- lmer(op ~ math + before + money + (1 | pid), data = dat.eurocan)
model.ac <- lmer(op ~ math + before + money + (1 | pid), data = dat.asiacan)
model.hk <- lmer(op ~ math + before + money + (1 | pid), data = dat.hk)
model.jp <- lmer(op ~ math + before + money + (1 | pid), data = dat.jp)
model.all <- lmer(op ~ pop*(math + before + money) + (1 | pid), data = dat)
summary(model.ec)
summary(model.hk)

# %% [code]
class(model.ec) <- "lmerMod"
class(model.ac) <- "lmerMod"
class(model.hk) <- "lmerMod"
class(model.jp) <- "lmerMod"
class(model.all) <- "lmerMod"
stargazer(model.ec, model.ac, model.hk, model.jp, model.all, type="text", ci=TRUE, digits=2,
          star.char = c("+", "*", "**", "***"),
          star.cutoffs = c(0.1, 0.05, 0.01, 0.001),
          notes = c("+ p<0.1; * p<0.05; ** p<0.01; *** p<0.001"), 
          notes.append = F)

# %% [markdown]
Let's do the same thing with the Math test (unincentived)

# %% [markdown]
## Before vs After Math

# %% [code]
dat$empathy <- (dat$math + 1) %% 2 #Use modulo arithmetic to create a before variable
table(dat$empathy, dat$math)
dat.eurocan <- dat[dat$sample=="Euro_Canadian",]
dat.asiacan <- dat[dat$sample=="Asian_Canadian",]
dat.hk <- dat[dat$sample=="Hong_Kong",]
dat.jp <- dat[dat$sample=="Japan",]

# %% [markdown]
### Before

# %% [code]
model.ec <- lmer(op ~ empathy + after + money + (1 | pid), data = dat.eurocan)
model.ac <- lmer(op ~ empathy + after + money + (1 | pid), data = dat.asiacan)
model.hk <- lmer(op ~ empathy + after + money + (1 | pid), data = dat.hk)
model.jp <- lmer(op ~ empathy + after + money + (1 | pid), data = dat.jp)
model.all <- lmer(op ~ pop*(empathy + after + money) + (1 | pid), data = dat)
summary(model.ec)
summary(model.ac)
summary(model.hk)
summary(model.jp)

# %% [code]
class(model.ec) <- "lmerMod"
class(model.ac) <- "lmerMod"
class(model.hk) <- "lmerMod"
class(model.jp) <- "lmerMod"
class(model.all) <- "lmerMod"
stargazer(model.ec, model.ac, model.hk, model.jp, model.all, type="text", ci=TRUE, digits=2,
          star.char = c("+", "*", "**", "***"),
          star.cutoffs = c(0.1, 0.05, 0.01, 0.001),
          notes = c("+ p<0.1; * p<0.05; ** p<0.01; *** p<0.001"), 
          notes.append = F)

# %% [markdown]
### After

# %% [code]
model.ec <- lmer(op ~ empathy + before + money + (1 | pid), data = dat.eurocan)
model.ac <- lmer(op ~ empathy + before + money + (1 | pid), data = dat.asiacan)
model.hk <- lmer(op ~ empathy + before + money + (1 | pid), data = dat.hk)
model.jp <- lmer(op ~ empathy + before + money + (1 | pid), data = dat.jp)
model.all <- lmer(op ~ pop*(empathy + before + money) + (1 | pid), data = dat)
summary(model.ec)
summary(model.ac)
summary(model.hk)
summary(model.jp)

# %% [code]
class(model.ec) <- "lmerMod"
class(model.ac) <- "lmerMod"
class(model.hk) <- "lmerMod"
class(model.jp) <- "lmerMod"
class(model.all) <- "lmerMod"
stargazer(model.ec, model.ac, model.hk, model.jp, model.all, type="text", ci=TRUE, digits=2,
          star.char = c("+", "*", "**", "***"),
          star.cutoffs = c(0.1, 0.05, 0.01, 0.001),
          notes = c("+ p<0.1; * p<0.05; ** p<0.01; *** p<0.001"), 
          notes.append = F)

# %% [markdown]
## Incentives

# %% [code]
dat$tokens <- (dat$money + 1) %% 2 #Use modulo arithmetic to create a before variable
table(dat$tokens, dat$money)
dat.eurocan <- dat[dat$sample=="Euro_Canadian",]
dat.asiacan <- dat[dat$sample=="Asian_Canadian",]
dat.hk <- dat[dat$sample=="Hong_Kong",]
dat.jp <- dat[dat$sample=="Japan",]

# %% [markdown]
Once again, we are running the same regression model, just changing the reference group for convenience.

# %% [markdown]
### Empathy

# %% [code]
#Before Empathy
model.ec.be <- lmer(op ~ math + after + tokens + (1 | pid), data = dat.eurocan)
model.ac.be <- lmer(op ~ math + after + tokens + (1 | pid), data = dat.asiacan)
model.hk.be <- lmer(op ~ math + after + tokens + (1 | pid), data = dat.hk)
model.jp.be <- lmer(op ~ math + after + tokens + (1 | pid), data = dat.jp)
model.all.be <- lmer(op ~ pop*(math + after + tokens) + (1 | pid), data = dat)

#After Empathy
model.ec.ae <- lmer(op ~ math + before + tokens + (1 | pid), data = dat.eurocan)
model.ac.ae <- lmer(op ~ math + before + tokens + (1 | pid), data = dat.asiacan)
model.hk.ae <- lmer(op ~ math + before + tokens + (1 | pid), data = dat.hk)
model.jp.ae <- lmer(op ~ math + before + tokens + (1 | pid), data = dat.jp)
model.all.ae <- lmer(op ~ pop*(math + before + tokens) + (1 | pid), data = dat)

# %% [code]
#Before Empathy
class(model.ec.be) <- "lmerMod"
class(model.ac.be) <- "lmerMod"
class(model.hk.be) <- "lmerMod"
class(model.jp.be) <- "lmerMod"
class(model.all.be) <- "lmerMod"
stargazer(model.ec.be, model.ac.be, model.hk.be, model.jp.be, model.all.be,
          type="text", ci=TRUE, digits=2,
          star.char = c("+", "*", "**", "***"),
          star.cutoffs = c(0.1, 0.05, 0.01, 0.001),
          notes = c("+ p<0.1; * p<0.05; ** p<0.01; *** p<0.001"), 
          notes.append = F)

#After Empathy
class(model.ec.ae) <- "lmerMod"
class(model.ac.ae) <- "lmerMod"
class(model.hk.ae) <- "lmerMod"
class(model.jp.ae) <- "lmerMod"
class(model.all.ae) <- "lmerMod"
stargazer(model.ec.ae, model.ac.ae, model.hk.ae, model.jp.ae, model.all.ae,
          type="text", ci=TRUE, digits=2,
          star.char = c("+", "*", "**", "***"),
          star.cutoffs = c(0.1, 0.05, 0.01, 0.001),
          notes = c("+ p<0.1; * p<0.05; ** p<0.01; *** p<0.001"), 
          notes.append = F)

# %% [code]
save.image()

# %% [markdown]
# True Overplacement

# %% [markdown]
## Before vs After Empathy

# %% [code]
model.ec <- lmer(true_op ~ math + after + money + (1 | pid), data = dat.eurocan)
model.ac <- lmer(true_op ~ math + after + money + (1 | pid), data = dat.asiacan)
model.hk <- lmer(true_op ~ math + after + money + (1 | pid), data = dat.hk)
model.jp <- lmer(true_op ~ math + after + money + (1 | pid), data = dat.jp)
model.all <- lmer(true_op ~ pop*(math + after + money) + (1 | pid), data = dat)
summary(model.jp)
summary(model.all)

# %% [code]
class(model.ec) <- "lmerMod"
class(model.ac) <- "lmerMod"
class(model.hk) <- "lmerMod"
class(model.jp) <- "lmerMod"
class(model.all) <- "lmerMod"
stargazer(model.ec, model.ac, model.hk, model.jp, model.all, type="text", ci=TRUE, digits=2,
          star.char = c("+", "*", "**", "***"),
          star.cutoffs = c(0.1, 0.05, 0.01, 0.001),
          notes = c("+ p<0.1; * p<0.05; ** p<0.01; *** p<0.001"), 
          notes.append = F)

# %% [code]
r.squaredGLMM(model.ec)
r.squaredGLMM(model.ac)
r.squaredGLMM(model.hk)
r.squaredGLMM(model.jp)
r.squaredGLMM(model.all)

# %% [markdown]
The Japanese are accurate and significantly less overconfident in the base treatment (empathy, before the test, unincentivized) based on the intercept. The All Populations regression also reveals that they are significantly less overconfident than the Euro Canadians. How do they compare to the East Asian Canadians and Hong Kong Chinese? The answer is in the same regression model - the coefficient is the difference between the Japanese coefficient and the Asian Canadian and Hong Kong coefficients. From this we can easily see that they're 0.60 more underconfident than the Asian Canadians (relative to their difference from the Euro Canadians) and this is obviously going to be significant. But it's easier to calculate the significance by just changing the reference category.

Note: This is the same regression model as above, but with a different reference category.

# %% [code]
model.ec <- lmer(true_op ~ math + before + money + (1 | pid), data = dat.eurocan)
model.ac <- lmer(true_op ~ math + before + money + (1 | pid), data = dat.asiacan)
model.hk <- lmer(true_op ~ math + before + money + (1 | pid), data = dat.hk)
model.jp <- lmer(true_op ~ math + before + money + (1 | pid), data = dat.jp)
model.all <- lmer(true_op ~ pop*(math + before + money) + (1 | pid), data = dat)
summary(model.ec)
summary(model.ac)
summary(model.hk)
summary(model.jp)
summary(model.all)

# %% [code]
dat$pop <- relevel(dat$pop, ref = "Asian_Canadian")
model.all.ea <- lmer(true_op ~ pop*(math + after + money) + (1 | pid), data = dat)

dat$pop <- relevel(dat$pop, ref = "Hong_Kong")
model.all.hk <- lmer(true_op ~ pop*(math + after + money) + (1 | pid), data = dat)
summary(model.all.ea)
summary(model.all.hk)
class(model.all.ea) <- "lmerMod"
class(model.all.hk) <- "lmerMod"

stargazer(model.all.ea, model.all.hk, type="text", ci=TRUE, digits=2,
          star.char = c("+", "*", "**", "***"),
          star.cutoffs = c(0.1, 0.05, 0.01, 0.001),
          notes = c("+ p<0.1; * p<0.05; ** p<0.01; *** p<0.001"), 
          notes.append = F)
dat$pop <- relevel(dat$pop, ref = "Euro_Canadian")

# %% [markdown]
All groups become more accurate after the empathy test with no incentives. What is their after empathy test unincentivized value and is it satistically indistinguishable from zero? To do this, we can look to the regressions above, but once again, it's easier to run the *same* regression model with the reference category as "After" (rather than "Before").

# %% [code]
dat$before <- (dat$after + 1) %% 2 #Use modulo arithmetic to create a before variable
table(dat$before, dat$after)
dat.eurocan <- dat[dat$sample=="Euro_Canadian",]
dat.asiacan <- dat[dat$sample=="Asian_Canadian",]
dat.hk <- dat[dat$sample=="Hong_Kong",]
dat.jp <- dat[dat$sample=="Japan",]

# %% [code]
model.ec <- lmer(true_op ~ math + before + money + (1 | pid), data = dat.eurocan)
model.ac <- lmer(true_op ~ math + before + money + (1 | pid), data = dat.asiacan)
model.hk <- lmer(true_op ~ math + before + money + (1 | pid), data = dat.hk)
model.jp <- lmer(true_op ~ math + before + money + (1 | pid), data = dat.jp)
model.all <- lmer(true_op ~ pop*(math + before + money) + (1 | pid), data = dat)
summary(model.all)

# %% [code]
class(model.ec) <- "lmerMod"
class(model.ac) <- "lmerMod"
class(model.hk) <- "lmerMod"
class(model.jp) <- "lmerMod"
class(model.all) <- "lmerMod"
stargazer(model.ec, model.ac, model.hk, model.jp, model.all, type="text", ci=TRUE, digits=2,
          star.char = c("+", "*", "**", "***"),
          star.cutoffs = c(0.1, 0.05, 0.01, 0.001),
          notes = c("+ p<0.1; * p<0.05; ** p<0.01; *** p<0.001"), 
          notes.append = F)

# %% [markdown]
## Before vs After Math

# %% [code]
dat$empathy <- (dat$math + 1) %% 2 #Use modulo arithmetic to create a before variable
table(dat$empathy, dat$math)
dat.eurocan <- dat[dat$sample=="Euro_Canadian",]
dat.asiacan <- dat[dat$sample=="Asian_Canadian",]
dat.hk <- dat[dat$sample=="Hong_Kong",]
dat.jp <- dat[dat$sample=="Japan",]

# %% [markdown]
### Before

# %% [code]
model.ec <- lmer(true_op ~ empathy + after + money + (1 | pid), data = dat.eurocan)
model.ac <- lmer(true_op ~ empathy + after + money + (1 | pid), data = dat.asiacan)
model.hk <- lmer(true_op ~ empathy + after + money + (1 | pid), data = dat.hk)
model.jp <- lmer(true_op ~ empathy + after + money + (1 | pid), data = dat.jp)
model.all <- lmer(true_op ~ pop*(empathy + after + money) + (1 | pid), data = dat)
summary(model.ec)
summary(model.ac)
summary(model.hk)
summary(model.jp)
summary(model.all)

# %% [code]
class(model.ec) <- "lmerMod"
class(model.ac) <- "lmerMod"
class(model.hk) <- "lmerMod"
class(model.jp) <- "lmerMod"
class(model.all) <- "lmerMod"
stargazer(model.ec, model.ac, model.hk, model.jp, model.all, type="text", ci=TRUE, digits=2,
          star.char = c("+", "*", "**", "***"),
          star.cutoffs = c(0.1, 0.05, 0.01, 0.001),
          notes = c("+ p<0.1; * p<0.05; ** p<0.01; *** p<0.001"), 
          notes.append = F)

# %% [markdown]
### After

# %% [code]
model.ec <- lmer(true_op ~ empathy + before + money + (1 | pid), data = dat.eurocan)
model.ac <- lmer(true_op ~ empathy + before + money + (1 | pid), data = dat.asiacan)
model.hk <- lmer(true_op ~ empathy + before + money + (1 | pid), data = dat.hk)
model.jp <- lmer(true_op ~ empathy + before + money + (1 | pid), data = dat.jp)
model.all <- lmer(true_op ~ pop*(empathy + before + money) + (1 | pid), data = dat)
summary(model.ec)
summary(model.ac)
summary(model.hk)
summary(model.jp)

# %% [code]
class(model.ec) <- "lmerMod"
class(model.ac) <- "lmerMod"
class(model.hk) <- "lmerMod"
class(model.jp) <- "lmerMod"
class(model.all) <- "lmerMod"
stargazer(model.ec, model.ac, model.hk, model.jp, model.all, type="text", ci=TRUE, digits=2,
          star.char = c("+", "*", "**", "***"),
          star.cutoffs = c(0.1, 0.05, 0.01, 0.001),
          notes = c("+ p<0.1; * p<0.05; ** p<0.01; *** p<0.001"), 
          notes.append = F)

# %% [markdown]
## Incentives

# %% [code]
dat$tokens <- (dat$money + 1) %% 2 #Use modulo arithmetic to create a before variable
table(dat$tokens, dat$money)
dat.eurocan <- dat[dat$sample=="Euro_Canadian",]
dat.asiacan <- dat[dat$sample=="Asian_Canadian",]
dat.hk <- dat[dat$sample=="Hong_Kong",]
dat.jp <- dat[dat$sample=="Japan",]

# %% [markdown]
Once again, we are running the same regression model, just changing the reference group for convenience.

# %% [markdown]
### Empathy

# %% [code]
#Before Empathy
model.ec.be <- lmer(true_op ~ math + after + tokens + (1 | pid), data = dat.eurocan)
model.ac.be <- lmer(true_op ~ math + after + tokens + (1 | pid), data = dat.asiacan)
model.hk.be <- lmer(true_op ~ math + after + tokens + (1 | pid), data = dat.hk)
model.jp.be <- lmer(true_op ~ math + after + tokens + (1 | pid), data = dat.jp)
model.all.be <- lmer(true_op ~ pop*(math + after + tokens) + (1 | pid), data = dat)

summary(model.ec.be)
summary(model.ac.be)
summary(model.hk.be)
summary(model.jp.be)

#After Empathy
model.ec.ae <- lmer(true_op ~ math + before + tokens + (1 | pid), data = dat.eurocan)
model.ac.ae <- lmer(true_op ~ math + before + tokens + (1 | pid), data = dat.asiacan)
model.hk.ae <- lmer(true_op ~ math + before + tokens + (1 | pid), data = dat.hk)
model.jp.ae <- lmer(true_op ~ math + before + tokens + (1 | pid), data = dat.jp)
model.all.ae <- lmer(true_op ~ pop*(math + before + tokens) + (1 | pid), data = dat)

summary(model.ec.ae)
summary(model.ac.ae)
summary(model.hk.ae)
summary(model.jp.ae)

# %% [code]
#Before Empathy
class(model.ec.be) <- "lmerMod"
class(model.ac.be) <- "lmerMod"
class(model.hk.be) <- "lmerMod"
class(model.jp.be) <- "lmerMod"
class(model.all.be) <- "lmerMod"
stargazer(model.ec.be, model.ac.be, model.hk.be, model.jp.be, model.all.be,
          type="text", ci=TRUE, digits=2,
          star.char = c("+", "*", "**", "***"),
          star.cutoffs = c(0.1, 0.05, 0.01, 0.001),
          notes = c("+ p<0.1; * p<0.05; ** p<0.01; *** p<0.001"), 
          notes.append = F)

#After Empathy
class(model.ec.ae) <- "lmerMod"
class(model.ac.ae) <- "lmerMod"
class(model.hk.ae) <- "lmerMod"
class(model.jp.ae) <- "lmerMod"
class(model.all.ae) <- "lmerMod"
stargazer(model.ec.ae, model.ac.ae, model.hk.ae, model.jp.ae, model.all.ae,
          type="text", ci=TRUE, digits=2,
          star.char = c("+", "*", "**", "***"),
          star.cutoffs = c(0.1, 0.05, 0.01, 0.001),
          notes = c("+ p<0.1; * p<0.05; ** p<0.01; *** p<0.001"), 
          notes.append = F)

# %% [markdown]
### Math

# %% [code]
#Before Math
model.ec.be <- lmer(true_op ~ empathy + after + tokens + (1 | pid), data = dat.eurocan)
model.ac.be <- lmer(true_op ~ empathy + after + tokens + (1 | pid), data = dat.asiacan)
model.hk.be <- lmer(true_op ~ empathy + after + tokens + (1 | pid), data = dat.hk)
model.jp.be <- lmer(true_op ~ empathy + after + tokens + (1 | pid), data = dat.jp)
model.all.be <- lmer(true_op ~ pop*(empathy + after + tokens) + (1 | pid), data = dat)

summary(model.ec.be)
summary(model.ac.be)
summary(model.hk.be)
summary(model.jp.be)

# %% [code]
#After Math
model.ec.ae <- lmer(true_op ~ empathy + before + tokens + (1 | pid), data = dat.eurocan)
model.ac.ae <- lmer(true_op ~ empathy + before + tokens + (1 | pid), data = dat.asiacan)
model.hk.ae <- lmer(true_op ~ empathy + before + tokens + (1 | pid), data = dat.hk)
model.jp.ae <- lmer(true_op ~ empathy + before + tokens + (1 | pid), data = dat.jp)
model.all.ae <- lmer(true_op ~ pop*(empathy + before + tokens) + (1 | pid), data = dat)

summary(model.ec.ae)
summary(model.ac.ae)
summary(model.hk.ae)
summary(model.jp.ae)

# %% [code]
#Before Empathy
class(model.ec.be) <- "lmerMod"
class(model.ac.be) <- "lmerMod"
class(model.hk.be) <- "lmerMod"
class(model.jp.be) <- "lmerMod"
class(model.all.be) <- "lmerMod"
stargazer(model.ec.be, model.ac.be, model.hk.be, model.jp.be, model.all.be,
          type="text", ci=TRUE, digits=2,
          star.char = c("+", "*", "**", "***"),
          star.cutoffs = c(0.1, 0.05, 0.01, 0.001),
          notes = c("+ p<0.1; * p<0.05; ** p<0.01; *** p<0.001"), 
          notes.append = F)

#After Empathy
class(model.ec.ae) <- "lmerMod"
class(model.ac.ae) <- "lmerMod"
class(model.hk.ae) <- "lmerMod"
class(model.jp.ae) <- "lmerMod"
class(model.all.ae) <- "lmerMod"
stargazer(model.ec.ae, model.ac.ae, model.hk.ae, model.jp.ae, model.all.ae,
          type="text", ci=TRUE, digits=2,
          star.char = c("+", "*", "**", "***"),
          star.cutoffs = c(0.1, 0.05, 0.01, 0.001),
          notes = c("+ p<0.1; * p<0.05; ** p<0.01; *** p<0.001"), 
          notes.append = F)

# %% [code]
save.image()

# %% [markdown]
# Overprecision

# %% [code]
dat$pop <- relevel(dat$pop, ref = "Hong_Kong")
model.ec <- lmer(zsd ~ math + after + money + (1 | pid), data = dat.eurocan)
model.ac <- lmer(zsd ~ math + after + money + (1 | pid), data = dat.asiacan)
model.hk <- lmer(zsd ~ math + after + money + (1 | pid), data = dat.hk)
model.jp <- lmer(zsd ~ math + after + money + (1 | pid), data = dat.jp)
model.all <- lmer(zsd ~ pop*(math + after + money) + (1 | pid), data = dat)
summary(model.ec)
summary(model.ac)
summary(model.hk)
summary(model.jp)
summary(model.all)

# %% [code]
class(model.ec) <- "lmerMod"
class(model.ac) <- "lmerMod"
class(model.hk) <- "lmerMod"
class(model.jp) <- "lmerMod"
class(model.all) <- "lmerMod"
stargazer(model.ec, model.ac, model.hk, model.jp, model.all,
         type="text", ci=TRUE, digits=2,
          star.char = c("+", "*", "**", "***"),
          star.cutoffs = c(0.1, 0.05, 0.01, 0.001),
          notes = c("+ p<0.1; * p<0.05; ** p<0.01; *** p<0.001"), 
          notes.append = F)

# %% [code]
r.squaredGLMM(model.ec)
r.squaredGLMM(model.ac)
r.squaredGLMM(model.hk)
r.squaredGLMM(model.jp)
r.squaredGLMM(model.all)

# %% [markdown]
# Reward for Accuracy

# %% [code]
model.ec <- lmer(indecile2 ~ math + after + money + (1 | pid), data = dat.eurocan)
model.ac <- lmer(indecile2 ~ math + after + money + (1 | pid), data = dat.asiacan)
model.hk <- lmer(indecile2 ~ math + after + money + (1 | pid), data = dat.hk)
model.jp <- lmer(indecile2 ~ math + after + money + (1 | pid), data = dat.jp)
model.all <- lmer(indecile2 ~ pop*(math + after + money) + (1 | pid), data = dat)

# %% [code]
class(model.ec) <- "lmerMod"
class(model.ac) <- "lmerMod"
class(model.hk) <- "lmerMod"
class(model.jp) <- "lmerMod"
class(model.all) <- "lmerMod"
stargazer(model.ec, model.ac, model.hk, model.jp, model.all, type="text", ci=TRUE, digits=2,
          star.char = c("+", "*", "**", "***"),
          star.cutoffs = c(0.1, 0.05, 0.01, 0.001),
          notes = c("+ p<0.1; * p<0.05; ** p<0.01; *** p<0.001"), 
          notes.append = F)

# %% [code]
r.squaredGLMM(model.ec)
r.squaredGLMM(model.ac)
r.squaredGLMM(model.hk)
r.squaredGLMM(model.jp)
r.squaredGLMM(model.all)

# %% [markdown]
# Age and Sex
Here we show the run the regression models above including age and sex.

# %% [code]
model.op <- lmer(op ~ pop+math + after + money + zage + male + (1 | pid), data = dat)
model.top <- lmer(true_op ~ pop+math + after + money + zage + male + (1 | pid), data = dat)
model.precis <- lmer(zsd ~ pop+math + after + money + zage + male + (1 | pid), data = dat)
model.reward <- lmer(indecile2 ~ pop+math + after + money + zage + male + (1 | pid), data = dat)
summary(model.op)
summary(model.top)
summary(model.precis)
summary(model.reward)

# %% [code]
r.squaredGLMM(model.op)
r.squaredGLMM(model.top)
r.squaredGLMM(model.precis)
r.squaredGLMM(model.reward)

# %% [code]
class(model.op) <- "lmerMod"
class(model.top) <- "lmerMod"
class(model.precis) <- "lmerMod"
class(model.reward) <- "lmerMod"
stargazer(model.op, model.top, model.precis, model.reward, type="text", ci=TRUE, digits=2,
          star.char = c("+", "*", "**", "***"),
          star.cutoffs = c(0.1, 0.05, 0.01, 0.001),
          notes = c("+ p<0.1; * p<0.05; ** p<0.01; *** p<0.001"), 
          notes.append = F)

# %% [code]
model.op <- lmer(decileoc ~ pop*(math + after + money + zage + male) + (1 | pid), data = dat)
model.top <- lmer(decileoc2 ~ pop*(math + after + money + zage + male) + (1 | pid), data = dat)
model.precis <- lmer(zsd ~ pop*(math + after + money + zage + male) + (1 | pid), data = dat)
model.reward <- lmer(indecile2 ~ pop*(math + after + money + zage + male) + (1 | pid), data = dat)
summary(model.op)
summary(model.top)
summary(model.precis)
summary(model.reward)

# %% [code]
r.squaredGLMM(model.op)
r.squaredGLMM(model.top)
r.squaredGLMM(model.precis)
r.squaredGLMM(model.reward)

# %% [code]
class(model.op) <- "lmerMod"
class(model.top) <- "lmerMod"
class(model.precis) <- "lmerMod"
class(model.reward) <- "lmerMod"
stargazer(model.op, model.top, model.precis, model.reward, type="text", ci=TRUE, digits=2,
          star.char = c("+", "*", "**", "***"),
          star.cutoffs = c(0.1, 0.05, 0.01, 0.001),
          notes = c("+ p<0.1; * p<0.05; ** p<0.01; *** p<0.001"), 
          notes.append = F)

# %% [code]
save.image()

# %% [markdown]
# Order checks

# %% [code]
dat$math_first <- ifelse(dat$condition %in% c(0,2),0,1)
table(dat$condition, dat$math_first)
dat.eurocan <- dat[dat$sample=="Euro_Canadian",]
dat.asiacan <- dat[dat$sample=="Asian_Canadian",]
dat.hk <- dat[dat$sample=="Hong_Kong",]
dat.jp <- dat[dat$sample=="Japan",]
model.ec <- lmer(op ~ math + after + money + math_first + (1 | pid), data = dat.eurocan)
model.ac <- lmer(op ~ math + after + money + math_first + (1 | pid), data = dat.asiacan)
model.hk <- lmer(op ~ math + after + money + math_first + (1 | pid), data = dat.hk)
model.jp <- lmer(op ~ math + after + money + math_first + (1 | pid), data = dat.jp)
summary(model.ec)
summary(model.ac)
summary(model.hk)
summary(model.jp)

model.ec <- lmer(true_op ~ math + after + money + math_first + (1 | pid), data = dat.eurocan)
model.ac <- lmer(true_op ~ math + after + money + math_first + (1 | pid), data = dat.asiacan)
model.hk <- lmer(true_op ~ math + after + money + math_first + (1 | pid), data = dat.hk)
model.jp <- lmer(true_op ~ math + after + money + math_first + (1 | pid), data = dat.jp)
summary(model.ec)
summary(model.ac)
summary(model.hk)
summary(model.jp)

model.ec <- lmer(zsd ~ math + after + money + math_first + (1 | pid), data = dat.eurocan)
model.ac <- lmer(zsd ~ math + after + money + math_first + (1 | pid), data = dat.asiacan)
model.hk <- lmer(zsd ~ math + after + money + math_first + (1 | pid), data = dat.hk)
model.jp <- lmer(zsd ~ math + after + money + math_first + (1 | pid), data = dat.jp)
summary(model.ec)
summary(model.ac)
summary(model.hk)
summary(model.jp)
